# Supplementary material for: Sarcopenia and Myosteatosis as Prognostic Markers in Patients with Advanced Cholangiocarcinoma Undergoing Palliative Treatment
Source: J Clin Med. 2021 Sep 23;10(19):4340. doi: 10.3390/jcm10194340 (PMC8509694; doi:10.3390/jcm10194340)
Supplement: Supplementary file 1 [file jcm-10-04340-s001.zip]

Archive with 4 entries (4 files):
- Supplemental Figure1.png
- __MACOSX/._Supplemental Figure1.png
- Supplemental Figure2.png
- __MACOSX/._Supplemental Figure2.png
